# Supplementary material for: NIpple Position to Pinpoint Localization of Chest Drain Insertion in FEmale Trauma Patients: The NIPPLE-Trial—A Landmark Study
Source: J Clin Med. 2024 Oct 28;13(21):6458. doi: 10.3390/jcm13216458 (PMC11546316; doi:10.3390/jcm13216458)
Supplement: Supplementary file 1 [file jcm-13-06458-s001.zip]

Archive with 1 entries (1 files):
- jcm-3245036-supplementary.pdf
